# Supplementary material for: Synthesis of Multi-Stimuli Responsive Fe3O4 Coated with Diamonds Nanocomposite for Magnetic Assisted Chemo-Photothermal Therapy
Source: Molecules. 2023 Feb 13;28(4):1784. doi: 10.3390/molecules28041784 (PMC9959610; doi:10.3390/molecules28041784)
Supplement: Supplementary file 1 [file molecules-28-01784-s001.zip]

Archive with 1 entries (1 files):
- molecules-2159516-supplementary.pdf
